# Supplementary material for: The Structural and Dynamical Properties of the Hydration of SNase Based on a Molecular Dynamics Simulation
Source: Molecules. 2021 Sep 5;26(17):5403. doi: 10.3390/molecules26175403 (PMC8434405; doi:10.3390/molecules26175403)
Supplement: Supplementary file 1 [file molecules-26-05403-s001.zip]

Archive with 1 entries (1 files):
- molecules-1333871-supplementary.pdf
